# Supplementary material for: An Innovative Strategy for Untargeted Mass Spectrometry Data Analysis: Rapid Chemical Profiling of the Medicinal Plant Terminalia chebula Using Ultra-High-Performance Liquid Chromatography Coupled with Q/TOF Mass Spectrometry–Key Ion Diagnostics–Neutral Loss Filtering
Source: Molecules. 2025 Jun 3;30(11):2451. doi: 10.3390/molecules30112451 (PMC12157847; doi:10.3390/molecules30112451)
Supplement: Supplementary file 1 [file molecules-30-02451-s001.zip]

Archive with 1 entries (1 files):
- molecules-3602481-supplementary.pdf
